# Supplementary material for: Housing mobility protects against alcohol use for children with socioemotional health vulnerabilities: An experimental design
Source: Alcohol Clin Exp Res. 2022 Sep 19;46(9):1695–709. doi: 10.1111/acer.14911 (PMC9509446; doi:10.1111/acer.14911)
Supplement: Supplementary file 1 — Table S1 [file ACER-46-1695-s003.xlsx]

## Sheet: TA1 youth results
Supplemental Table 1: Moving to Opportunity (MTO) Intention-to-Treat (ITT) Treatment Effects on Alcohol Outcomes, Stratified by Selected Baseline Vulnerabilities, in Youth at Final Evaluation, N=4600
		Ever drank alcohol				Drank past month				Number of days drank past month				Youth drank 5+ drinks in a day in past month				Number of drinks on days drank past month
		OR	LCI	UCI		OR	LCI	UCI		IRR	LCI	UCI		OR	LCI	UCI		IRR	LCI	UCI
Baseline child vulnerabilites (i.e. effect modifiers)
Behavioral or emotional problem, past 2 years
No	Pooled treatment groups	0.91	0.77	1.07
Yes		0.26	0.09	0.72
Learning problem, past 2 years
No	Low poverty treatment	-	-	-		0.9	0.75	1.09		0.97	0.83	1.13
Yes		-	-	-		0.43	0.21	0.88		0.57	0.34	0.98
No	Voucher-only treatment	-	-	-		1.03	0.84	1.26		1.07	0.91	1.25
Yes		-	-	-		0.71	0.36	1.38		0.96	0.5	1.85
No	Pooled treatment	0.91	0.77	1.07		-	-	-		-	-	-
Yes		0.59	0.33	1.04		-	-	-		-	-	-
School called about behavior, past 2 years
No	Low poverty treatment	-	-	-		0.89	0.74	1.08
Yes		-	-	-		0.63	0.36	1.12
No	Voucher-only treatment	-	-	-		1.06	0.86	1.31
Yes		-	-	-		0.58	0.32	1.04
No	Pooled treatment	0.93	0.79	1.1		-	-	-
Yes		0.46	0.26	0.82		-	-	-
Suspended or expelled, past 2 years
No	Low poverty treatment	-	-	-		0.88	0.73	1.06						1.01	0.81	1.27
Yes		-	-	-		0.27	0.07	1.01						0.4	0.09	1.74
No	Voucher-only treatment	-	-	-		1.02	0.84	1.25						1.24	0.97	1.59
Yes		-	-	-		0.33	0.09	1.15						0.22	0.05	0.92
No	Pooled treatments	0.9	0.76	1.06		-	-	-						-	-	-
Yes		0.25	0.07	0.95		-	-	-						-	-	-
Current health problems that limit activity
No	Low poverty treatment					0.89	0.74	1.07
Yes						0.54	0.28	1.04
No	Voucher-only treatment					1.04	0.85	1.28
Yes						0.54	0.26	1.15
Current health problems require medicine or equipment
No	Low poverty treatment									0.99	0.84	1.17		1.05	0.83	1.33
Yes										0.5	0.32	0.8		0.51	0.25	1.06
No	Voucher-only treatment									1.05	0.89	1.24		1.23	0.95	1.6
Yes										1.04	0.59	1.84		0.83	0.41	1.66
Sample sizes are rounded according to Federal Statistical Research Data Center (FSRDC) rounding rules.
Model results weighted for sampling design and household clustering
If homogeneity test of two treatment groups p<0.05 then treatment groups analyzed separately, otherwise two treatment groups were combined
All results were approved for release by the U.S. Census Bureau, authorization number CBDRB-FY20-ERD002-008.
