# Supplementary material for: Housing mobility protects against alcohol use for children with socioemotional health vulnerabilities: An experimental design
Source: Alcohol Clin Exp Res. 2022 Sep 19;46(9):1695–709. doi: 10.1111/acer.14911 (PMC9509446; doi:10.1111/acer.14911)
Supplement: Supplementary file 2 — Table S2 [file ACER-46-1695-s002.xlsx]

## Sheet: TA2 adult results
Supplemental Table 2: Moving to Opportunity ITT treatment effects (compared to control) on alcohol outcomes in Mothers (N=3200) at final evaluation (2008-2010), stratified by selected baseline child vulnerabilities
		Mother ever drank				Mother drank past month				Mother was alcohol or drug dependent past month				Number of days drank past month
		OR	LCI	UCI		OR	LCI	UCI		OR	LCI	UCI		IRR	LCI	UCI
Baseline child vulnerabilites (i.e. effect modifiers)
Behavioral or emotional problem, past 2 years
Low poverty treatment	vulnerability = no	1.24	1.02	1.5
	vulnerability = yes	1.18	0.68	2.04
Voucher-only treatment	vulnerability = no	0.98	0.77	1.25
	vulnerability = yes	0.48	0.26	0.88
Learning problem, past 2 years
Low poverty treatment	vulnerability = no	1.33	1.08	1.64		-	-	-
	vulnerability = yes	0.91	0.6	1.37		-	-	-
Voucher-only treatment	vulnerability = no	1.03	0.8	1.33		-	-	-
	vulnerability = yes	0.58	0.36	0.94		-	-	-
Pooled treatment	vulnerability = no	-	-	-		1.2	0.99	1.45
	vulnerability = yes	-	-	-		0.69	0.47	0.99
School called about behavior, past 2 years
Pooled treatment	vulnerability = no					1.15	0.94	1.41
	vulnerability = yes					0.9	0.66	1.21
Current health problems that limit activity
Low poverty treatment	vulnerability = no	1.32	1.08	1.61
	vulnerability = yes	0.76	0.45	1.28
Voucher-only treatment	vulnerability = no	0.94	0.74	1.19
	vulnerability = yes	0.69	0.38	1.27
Current health problems that require medicine or equipment
Pooled treatment	vulnerability = no					1.13	0.94	1.36
	vulnerability = yes					0.79	0.52	1.19
Sample sizes are rounded according to Federal Statistical Research Data Center (FSRDC) rounding rules.
Model results weighted for sampling design and household clustering
If homogeneity test of two treatment groups p<0.05 then treatment groups analyzed separately, otherwise two treatment groups were combined
All results were approved for release by the U.S. Census Bureau, authorization number CBDRB-FY20-ERD002-008.
