# Supplementary material for: Housing mobility protects against alcohol use for children with socioemotional health vulnerabilities: An experimental design
Source: Alcohol Clin Exp Res. 2022 Sep 19;46(9):1695–709. doi: 10.1111/acer.14911 (PMC9509446; doi:10.1111/acer.14911)
Supplement: Supplementary file 3 — Table S3 [file ACER-46-1695-s001.xlsx]

## Sheet: TA3
Supplemental Table 3: Moving to Opportunity Intention-to-Treat (ITT) Treatment Effects (Compared to Control) on Alcohol Outcomes in Mothers (N=3200) and Youth (N=4600) at Final Evaluation, Stratified by Baseline Indicators of Socioeconomic Status
		Mothers																Youth
		Mother ever drank				Mother drank past month				Mother was alcohol or drug dependent past month				Number of days mother drank past month				Youth ever drank alcohol				Youth drank past month				Number of days youth drank past month				Youth drank 5+ drinks in a day in past month				Number of drinks on days youth drank
		OR	LCI	UCI		OR	LCI	UCI		OR	LCI	UCI		IRR	LCI	UCI		OR	LCI	UCI		OR	LCI	UCI		IRR	LCI	UCI		OR	LCI	UCI		IRR	LCI	UCI
Effect modifiers
Mother never married
No	Low poverty treatment	1.249	0.916	1.702																		0.918	0.658	1.281						0.765	0.51	1.149		0.801	0.616	1.04
Yes		1.218	0.967	1.535																		0.841	0.679	1.041						1.145	0.881	1.489		1.011	0.833	1.227
No	Voucher-only treatment	1.051	0.741	1.491																		0.915	0.639	1.31						0.868	0.564	1.336		0.892	0.683	1.165
Yes		0.824	0.617	1.1																		1.051	0.834	1.326						1.402	1.047	1.879		1.162	0.951	1.42
No	Pooled treatment					1.161	0.863	1.562		1.687	0.785	3.628		1.158	0.857	1.565		0.885	0.663	1.18						1.038	0.81	1.331
Yes						1.022	0.831	1.256		1.36	0.919	2.01		1.143	0.954	1.369		0.889	0.733	1.079						1	0.835	1.197
Aid to Families with Dependent Children (AFDC) or Temporary Aid to Needy Families (TANF)
No	Low poverty treatment	1.334	0.912	1.952																		0.951	0.618	1.462						0.898	0.51	1.581		0.754	0.541	1.05
Yes		1.199	0.971	1.481																		0.846	0.694	1.033						1.014	0.799	1.287		0.986	0.828	1.175
No	Voucher-only treatment	0.843	0.54	1.316																		1.243	0.784	1.972						0.981	0.542	1.773		0.842	0.601	1.181
Yes		0.919	0.709	1.193																		0.954	0.769	1.185						1.243	0.953	1.622		1.129	0.941	1.355
No	Pooled treatment					1.121	0.796	1.578		1.307	0.474	3.605		0.94	0.665	1.33		0.854	0.585	1.248						1.084	0.778	1.51
Yes						1.052	0.867	1.277		1.468	1.021	2.11		1.209	1.018	1.437		0.894	0.748	1.068						0.993	0.845	1.168
Streets very unsafe at night
No	Low poverty treatment	1.197	0.915	1.564																		0.881	0.686	1.13						0.997	0.713	1.396		0.933	0.752	1.158
Yes		1.261	0.978	1.626																		0.853	0.657	1.108						0.98	0.727	1.323		0.92	0.731	1.157
No	Voucher-only treatment	1.016	0.729	1.415																		0.923	0.7	1.218						1.12	0.771	1.628		0.977	0.788	1.212
Yes		0.809	0.596	1.1																		1.087	0.826	1.432						1.239	0.902	1.703		1.127	0.885	1.436
No	Pooled treatment					1.079	0.846	1.376		1.483	0.887	2.477		1.182	0.948	1.474		0.918	0.733	1.15						1.085	0.896	1.313
Yes						1.056	0.836	1.335		1.399	0.882	2.217		1.109	0.892	1.38		0.857	0.681	1.078						0.939	0.75	1.175
Very dissatisfied with neighborhood
No	Low poverty treatment	1.091	0.85	1.401																		0.837	0.656	1.068						0.94	0.693	1.273		0.955	0.777	1.174
Yes		1.401	1.064	1.844																		0.903	0.69	1.183						1.065	0.767	1.48		0.895	0.705	1.137
No	Voucher-only treatment	0.853	0.626	1.162																		0.849	0.649	1.11						1.032	0.733	1.451		0.971	0.789	1.195
Yes		0.955	0.687	1.327																		1.192	0.898	1.582						1.399	0.99	1.977		1.139	0.885	1.465
No	Pooled treatment					1.151	0.917	1.445		1.589	0.996	2.535		1.06	0.859	1.308		0.895	0.724	1.108						0.927	0.762	1.127
Yes						0.979	0.76	1.26		1.241	0.737	2.087		1.271	1.009	1.601		0.874	0.685	1.115						1.128	0.905	1.405
Mother employed
No	Low poverty treatment	1.187	0.962	1.465																		0.815	0.661	1.006						0.844	0.655	1.087		0.876	0.726	1.056
Yes		1.38	0.937	2.032																		1.051	0.74	1.491						1.659	1.038	2.652		1.07	0.818	1.4
No	Voucher-only treatment	0.828	0.64	1.072																		0.992	0.792	1.243						1.116	0.846	1.472		1.053	0.87	1.274
Yes		1.165	0.732	1.853																		1.043	0.706	1.539						1.525	0.906	2.566		1.058	0.795	1.408
No	Pooled treatment					1.041	0.857	1.265		1.346	0.922	1.964		1.157	0.965	1.386		0.878	0.73	1.056						0.955	0.807	1.132
Yes						1.151	0.822	1.612		1.915	0.761	4.814		1.115	0.813	1.53		0.916	0.663	1.267						1.21	0.913	1.604
Mother had first child before age 18
No	Low poverty treatment	1.26	1.019	1.557																		0.857	0.692	1.061						0.915	0.704	1.189		0.887	0.74	1.063
Yes		1.12	0.771	1.628																		0.889	0.635	1.245						1.22	0.803	1.852		1.034	0.77	1.388
No	Voucher-only treatment	0.908	0.706	1.168																		1.08	0.858	1.36						1.147	0.867	1.517		1.061	0.887	1.27
Yes		0.85	0.525	1.376																		0.834	0.575	1.21						1.307	0.81	2.108		1.047	0.754	1.455
No	Pooled treatment					1.028	0.848	1.247		1.555	1.05	2.304		1.13	0.94	1.359		0.888	0.733	1.076						0.991	0.838	1.171
Yes						1.187	0.84	1.679		1.178	0.578	2.401		1.19	0.887	1.596		0.878	0.658	1.17						1.066	0.803	1.413
Mother currently in school
No	Low poverty treatment	1.287	1.053	1.571																		0.829	0.68	1.011						0.982	0.767	1.258		0.903	0.764	1.068
Yes		0.953	0.587	1.548																		1.065	0.682	1.665						1.015	0.601	1.714		1.031	0.689	1.544
No	Voucher-only treatment	0.834	0.652	1.066																		0.96	0.776	1.187						1.094	0.835	1.433		1.065	0.886	1.279
Yes		1.325	0.757	2.319																		1.221	0.747	1.995						1.656	0.947	2.896		1.013	0.704	1.458
No	Pooled treatment					1.055	0.881	1.265		1.395	0.961	2.025		1.157	0.979	1.368		0.836	0.702	0.997						0.995	0.848	1.168
Yes						1.135	0.713	1.806		1.769	0.688	4.547		1.091	0.722	1.647		1.157	0.774	1.729						1.09	0.765	1.555
Household member was a crime victim in past 6 months
No	Low poverty treatment	1.075	0.842	1.374																		0.833	0.656	1.059						1.009	0.751	1.356		0.898	0.742	1.087
Yes		1.471	1.109	1.95																		0.914	0.692	1.208						0.965	0.685	1.357		0.967	0.752	1.245
No	Voucher-only treatment	0.851	0.634	1.143																		0.94	0.726	1.217						1.164	0.831	1.63		0.925	0.755	1.132
Yes		0.968	0.685	1.369																		1.098	0.811	1.487						1.218	0.854	1.738		1.219	0.945	1.572
No	Pooled treatment					1.033	0.833	1.281		1.244	0.784	1.973		1.052	0.862	1.284		0.84	0.091	1.038						1.031	0.857	1.24
Yes						1.118	0.852	1.466		1.841	1.092	3.102		1.309	1.024	1.674		0.954	0.12	1.22						0.987	0.781	1.247
Sample sizes are rounded according to Federal Statistical Research Data Center (FSRDC) rounding rules.
Model results weighted for sampling design and household clustering
If homogeneity test of two treatment groups p<0.05 then treatment groups analyzed separately, otherwise two treatment groups were combined
All results were approved for release by the U.S. Census Bureau, authorization number CBDRB-FY20-ERD002-008.
